# Supplementary material for: Comparative Efficacy and Safety of Poly (ADP-Ribose) Polymerase Inhibitors in Patients With Ovarian Cancer: A Systematic Review and Network Meta-Analysis
Source: Front Oncol. 2022 Jun 8;12:815265. doi: 10.3389/fonc.2022.815265 (PMC9213680; doi:10.3389/fonc.2022.815265)
Supplement: Supplementary Table 2 — Literature retrieval strategy. [file Table_2.xlsx]

## Sheet: Sheet1
Table S2 Literature retrieval strategy
("ovarian neoplasms"[MeSH Terms] OR " ovarian neoplasm *"[Title/Abstract] OR " ovarian cancer*"[Title/Abstract] OR " ovarian carcinoma*"[Title/Abstract]) AND ("veliparib"[Supplementary Concept] OR "veliparib"[Title/Abstract] OR "ABT-888"[Title/Abstract] OR "ABT888"[Title/Abstract] OR ("olaparib"[Supplementary Concept] OR "olaparib"[Title/Abstract] OR "AZD2281"[Title/Abstract] OR "Lynparza"[Title/…
