# Supplementary material for: Comparative Efficacy and Safety of Poly (ADP-Ribose) Polymerase Inhibitors in Patients With Ovarian Cancer: A Systematic Review and Network Meta-Analysis
Source: Front Oncol. 2022 Jun 8;12:815265. doi: 10.3389/fonc.2022.815265 (PMC9213680; doi:10.3389/fonc.2022.815265)
Supplement: Supplementary Table 3 — Comparisons of the fit of consistency and inconsistency models. [file Table_3.xlsx]

## Sheet: Sheet1
	Table S3 Comparisons of the fit of consistency and inconsistency models
		Overall population			BRCA mutation population	Wild-type BRCA population
	Model	Progression-free survival	Overall survival	Grade≥3 adverse events	Progression-free survival	Progression-free survival
	Consistency	11.6652	6.01472	20.3006	11.5178	7.7433
	Inconsistency	11.7052	6.07613	20.1862	11.4307	7.70726
